# Supplementary material for: Novel Small Molecule GLP-1R Agonists Based on 1H-Benzo[d]imidazole-5-Carboxylic Acid Scaffold
Source: Molecules. 2026 Mar 29;31(7):1129. doi: 10.3390/molecules31071129 (PMC13075017; doi:10.3390/molecules31071129)
Supplement: Supplementary file 1 [file molecules-31-01129-s001.zip]

Archive with 1 entries (1 files):
- molecules-4188304-supplementary.pdf
